# Supplementary material for: Technical note on an ovine model to study biomedical implants intended for maxillofacial reconstruction
Source: Vet Surg. 2026 Feb 22;55(6):1152–64. doi: 10.1111/vsu.70081 (PMC13420931; doi:10.1111/vsu.70081)
Supplement: Supplementary file 1 — Data S1. Supporting Information. [file VSU-55-1152-s001.zip]

Archive with 2 entries (2 files):
- Surgical_Guide.stl
- Miniplate_Blank.stl
